# Supplementary material for: CO 2 elevation improves photosynthetic performance in progressive warming environment in white birch seedlings
Source: F1000Res. 2013 Jan 15;2:13. [Version 1] doi: 10.12688/f1000research.2-13.v1 (PMC3869490; doi:10.12688/f1000research.2-13.v1)
Supplement: A-Ci curves from gas exchange at 26-37°C — CO2(out)=CO2 concentration in the ambient CO2(diff)=CO2 concentration difference between the ambient and leaf cuvette Light=photo flux density H2O(out)=water vapor pressure in the ambient H20(diff)=water vapor pressure difference between the ambient and leaf cuvette Cuvette temp.=temperature in the cuvette L area=leaf area Flow=flow rate Evap=transpiration rate Cond=stomatal conductance Leaf T=leaf temperature A=net photosynthetic rate Ci=intercellular CO2 concentration [file f1000research-2-1105-s0001.tgz]

Archive with 1 entries (1 files):
- A_Ci_curves__gas_exchange__26_37_oC__1.csv
