# Supplementary material for: CO 2 elevation improves photosynthetic performance in progressive warming environment in white birch seedlings
Source: F1000Res. 2013 Jan 15;2:13. [Version 1] doi: 10.12688/f1000research.2-13.v1 (PMC3869490; doi:10.12688/f1000research.2-13.v1)
Supplement: A-Ci curves from gas exchange at 26-37°C — CO2(out)=CO2 concentration in the ambient CO2(diff)=CO2 concentration difference between the ambient and leaf cuvette Light=photo flux density H2O(out)=water vapor pressure in the ambient H20(diff)=water vapor pressure difference between the ambient and leaf cuvette Cuvette temp.=temperature in the cuvette L area=leaf area Flow=flow rate Evap=transpiration rate Cond=stomatal conductance Leaf T=leaf temperature A=net photosynthetic rate Ci=intercellular CO2 concentration [file f1000research-2-1105-s0001.tgz › A_Ci_curves__gas_exchange__26_37_oC__1.csv]

Ambient CO2, Leaf temperature 26oC
	CO2(out)	CO2(diff)	Light	H2O(out)	H20(diff)	Cuvette	L area	Flow	Evap	Cond	Leaf T	A	Ci
	umol/mol	umol/mol	umol/m2/s	mb	mb	temp. oC	cm2	ml/min	mmol/m2/s	mmol/m2/s	meas. oC	umol/m2/s	umol/mol
birch-1
1	72.6	-0.2	799	13.8	5.12	25.8	2.5	202	2.93	216	25.7	0	71
2	135.3	-5.8	804	13.7	5.67	26.1	2.5	200	3.22	241	25.9	2.7	107
3	200.8	-11.1	799	13.6	6.26	26.5	2.5	200	3.56	268	26.2	5.4	151
4	407.9	-23.9	795	13.4	6.49	26.5	2.5	202	3.72	284	26.1	11.8	305
5	591.4	-29.5	804	12.9	6.33	26.2	2.5	202	3.62	273	25.9	14.3	461
6	849.3	-31.8	799	13.6	5.55	25.9	2.5	202	3.17	240	25.7	15	695
7	1085	-32	799	12.9	4.91	25.7	2.5	202	2.8	192	25.7	14.7	901
birch-2
8	73.9	0	799	13.9	4.24	25.9	2.5	200	2.41	158	26.1	-0.1	73
9	136.5	-4.6	799	14.3	4.25	25.7	2.5	200	2.41	168	25.9	2.2	106
10	200.7	-8.9	804	13.6	4.82	25.7	2.5	200	2.73	194	25.7	4.3	150
11	408	-20	799	13.9	4.88	25.8	2.5	200	2.77	199	25.8	9.9	297
12	588.1	-26.3	799	13.7	5.19	26.2	2.5	199	2.93	203	26.1	12.7	445
13	838.4	-29.5	795	13.9	5.1	26.2	2.5	202	2.92	205	26.1	14	677
14	949.9	-28.5	804	13.4	4.97	25.7	2.5	200	2.82	200	25.7	13	792
birch-3
15	75.4	0.2	799	13.5	4.85	25.9	2.5	200	2.75	190	25.9	-0.3	76
16	135.1	-4.5	804	13.8	4.98	25.8	2.5	200	2.82	204	25.8	2.1	110
17	201.9	-9.7	799	13.7	5.32	26.2	2.5	200	3.02	213	26.1	4.7	150
18	404.9	-19.7	799	13.6	5.35	26.1	2.5	200	3.04	217	26	9.6	302
19	585.1	-24.9	804	13.4	5.64	26.2	2.5	200	3.2	230	26	11.9	461
20	765.3	-27.6	799	13.1	5.58	26.2	2.5	200	3.16	220	26	12.8	623
21	800.5	-29.1	804	12.7	5.64	26	2.5	200	3.2	224	25.8	13.5	653
Elevated CO2, Leaf temperature 26oC
	CO2(out)	CO2(diff)	Light	H2O(out)	H20(diff)	Cuvette	L area	Flow	Evap	Cond	Leaf T	A	Ci
	umol/mol	umol/mol	umol/m2/s	mb	mb	temp. oC	cm2	ml/min	mmol/m2/s	mmol/m2/s	meas. oC	umol/m2/s	umol/mol
Birch-1
1	76	0	804	14	4.59	26.5	2.5	200	2.57	177	26.1	-0.2	76
2	136.5	-4.2	795	13.7	5.31	26.8	2.5	202	3	214	26.1	1.9	113
3	194.6	-9.5	799	14	6.11	26.9	2.5	202	3.46	270	26.1	4.6	152
4	408.6	-23.5	799	14.3	6.47	27.3	2.5	202	3.66	300	26.2	11.6	311
5	591.1	-30.7	799	14.6	6.43	27	2.5	200	3.62	314	26	14.8	469
6	844.2	-33.2	799	14.7	6.43	27	2.5	202	3.64	320	26	15.4	713
7	1219.6	-35.4	795	14.8	6.46	26.9	2.5	200	3.63	333	25.8	15.1	1084
Birch-2
8	72.8	0	799	13.2	6.26	26.7	2.5	200	3.51	277	25.8	-0.2	73
9	135	-3.6	809	12.5	6.54	26.8	2.5	200	3.66	279	25.8	1.5	119
10	179.3	-6.3	804	13.8	6.57	27.1	2.5	199	3.67	296	26.1	2.8	153
11	404.6	-18.9	804	14.4	6.73	27.2	2.5	202	3.8	342	25.8	8.9	333
12	586.5	-24.1	799	14.4	6.61	27.2	2.5	200	3.71	321	26	11.1	492
13	839.2	-27.6	799	13.6	6.91	27.3	2.5	200	3.88	327	25.9	12	732
14	1179.8	-29.6	804	12.9	6.85	27.3	2.5	199	3.82	295	26.1	11.8	1057
Birch-3
15	74.8	0.4	799	14.6	4.91	26.1	2.5	200	2.75	202	26.1	-0.4	77
16	132.6	-4.3	799	15.2	4.84	25.9	2.5	200	2.71	213	25.9	2	109
17	179	-8.4	799	14.3	5.56	26.2	2.5	200	3.12	240	26.1	4	138
18	406.8	-22.2	804	15.1	5.25	26.1	2.5	200	2.95	236	26	11	298
19	586	-29	795	14.1	5.61	26	2.5	200	3.15	248	25.8	14.2	449
20	827.6	-33.4	804	13.9	5.96	26.3	2.5	200	3.34	259	26.1	15.6	675
21	931.5	-37.4	795	13.8	6.2	26.4	2.5	200	3.47	271	26.1	17.4	766
Ambient CO2, Leaf temperature 37oC
birch-1
36	63.6	2.2	799	23.1	8.09	38.2	2.5	199	4.55	142	37.5	-1.5	79
37	131.5	-2.8	799	22.8	8.41	37.5	2.5	200	4.75	163	36.7	0.9	113
38	196.7	-7.3	799	22.5	8.83	37.9	2.5	199	4.96	165	37	3	150
39	414	-23.8	804	22.6	8.9	37.9	2.5	200	5.03	169	37	11.1	265
40	597.1	-36	799	22.8	8.74	37.8	2.5	200	4.94	167	36.9	17	370
41	856	-48.5	799	22.1	8.53	37.6	2.5	200	4.82	161	36.8	22.8	540
42	1242.5	-59.4	795	21.7	8.22	37.5	2.5	199	4.61	150	36.7	27	836
birch-2
29	63.1	1.9	799	22.8	9.07	38.1	2.5	200	5.13	171	37.1	-1.4	75
30	131.9	-3.4	799	23.2	9.89	38.5	2.5	199	5.57	190	37.4	1.1	112
31	196.5	-7.8	799	22.9	9.96	38.3	2.5	200	5.64	196	37.1	3.2	153
32	414	-23.6	804	23.2	9.58	37.6	2.5	200	5.42	202	36.5	10.8	285
33	597.7	-35.4	799	23.2	9.95	38.3	2.5	200	5.63	198	37.1	16.3	402
34	856.5	-44.4	799	23.5	9.71	38.1	2.5	200	5.5	197	37	19.9	610
35	1243.8	-51.7	799	23.7	9.56	38.1	2.5	200	5.41	193	37	21.9	953
birch-3
22	62.2	2	795	22.6	9.38	38.1	2.5	200	5.3	180	37.1	-1.4	74
23	131.8	-2.8	799	22.2	9.63	38.2	2.5	200	5.44	183	37.1	0.8	115
24	195.5	-7.2	799	22.6	9.71	38	2.5	200	5.49	192	36.9	2.9	154
25	414.1	-23.5	799	23	9.91	38.4	2.5	200	5.6	193	37.2	10.7	281
26	594.8	-34.9	799	23.5	9.71	37.9	2.5	200	5.49	202	36.8	16.1	404
27	856.9	-48	799	23.8	9.98	38.4	2.5	200	5.65	201	37.2	21.8	595
28	1242	-57.8	799	24.2	9.55	38.2	2.5	200	5.41	194	37.1	25.3	918
Elevated CO2, Leaf temperature 37oC
	CO2(out)	CO2(diff)	Light	H2O(out)	H20(diff)	Cuvette	L area	Flow	Evap	Cond	Leaf T	A	Ci
	umol/mol	umol/mol	umol/m2/s	mb	mb	temp. oC	cm2	ml/min	mmol/m2/s	mmol/m2/s	meas. oC	umol/m2/s	umol/mol
birch-1
43	61.7	2.8	799	19.6	11.76	38.8	2.5	200	6.65	220	37.2	-1.9	75
44	132.3	-3.1	799	19.5	11.55	38.3	2.5	200	6.53	225	36.8	0.8	116
45	198.4	-8.8	804	19.2	12.17	38.8	2.5	200	6.87	230	37.1	3.5	155
46	411.1	-27.2	799	19.2	12.05	38.5	2.5	200	6.81	234	36.8	12.3	279
47	596.2	-41	799	19.1	11.84	38.3	2.5	200	6.69	232	36.7	18.8	395
48	854	-55.6	799	19.1	12.52	39	2.5	200	7.08	237	37.2	24.9	587
49	1239.2	-64.5	804	19.1	11.78	38.3	2.5	199	6.61	227	36.7	27.4	921
birch-2
15	65.5	3.5	799	25	8.29	38.1	2.5	200	4.69	160	37.3	-2.2	88
16	133.2	-2.4	795	24.7	8.47	37.6	2.5	199	4.77	173	36.8	0.7	118
17	195.4	-8.1	795	24.3	8.95	38	2.5	200	5.06	179	37.1	3.5	146
18	413.6	-25	799	24.3	8.79	37.6	2.5	200	4.97	183	36.7	11.8	266
19	596.3	-37.3	804	24.6	8.65	37.6	2.5	200	4.9	179	36.7	17.7	374
20	856.9	-52.2	804	24.4	8.56	37.6	2.5	200	4.84	175	36.8	24.7	540
21	1241.8	-67.7	804	24.2	8.74	37.7	2.5	200	4.94	178	36.8	31.4	835
birch-3
8	64.8	2.8	795	25.2	10.33	38.7	2.5	200	5.86	216	37.4	-1.9	79
9	132.4	-3.6	799	25.9	10.53	38	2.5	200	5.97	254	36.7	1.2	115
10	196.9	-10.3	795	25.4	11.31	38.3	2.5	200	6.42	274	36.8	4.4	152
11	412.5	-28.5	799	25.5	11.5	38.6	2.5	199	6.5	269	37.1	13	287
12	596.1	-42	799	25.5	11.75	38.6	2.5	200	6.67	283	37	19.4	418
13	858.4	-56.8	799	25.4	12.06	38.8	2.5	200	6.85	289	37.1	25.7	621
14	1242.8	-66.9	799	25.8	12.06	38.8	2.5	200	6.86	293	37.1	28.7	966
