# Supplementary material for: CO 2 elevation improves photosynthetic performance in progressive warming environment in white birch seedlings
Source: F1000Res. 2013 Jan 15;2:13. [Version 1] doi: 10.12688/f1000research.2-13.v1 (PMC3869490; doi:10.12688/f1000research.2-13.v1)
Supplement: PSII efficiency-CO2 curves — Fs=stable fluorescence intensity Fm'=maximal fluorescence intensity in light (Fm'-Fs)/Fm'=actual PSII efficiency in light [file f1000research-2-1105-s0002.tgz]

Archive with 1 entries (1 files):
- PSII_efficiency_Ci_curve_26_37_oC__1.csv
