# Supplementary material for: CO 2 elevation improves photosynthetic performance in progressive warming environment in white birch seedlings
Source: F1000Res. 2013 Jan 15;2:13. [Version 1] doi: 10.12688/f1000research.2-13.v1 (PMC3869490; doi:10.12688/f1000research.2-13.v1)
Supplement: PSII efficiency-CO2 curves — Fs=stable fluorescence intensity Fm'=maximal fluorescence intensity in light (Fm'-Fs)/Fm'=actual PSII efficiency in light [file f1000research-2-1105-s0002.tgz › PSII_efficiency_Ci_curve_26_37_oC__1.csv]

Ambient CO2, Leaf temperature 26oC		260C
	CO2(out)	Fs	Fm'	(Fm'-Fs)/Fm'
	umol/mol
birch-1
1	72.6	37	59	0.373
2	135.3	44	62	0.29
3	200.8	40	58	0.31
4	407.9	39	67	0.418
5	591.4	39	71	0.451
6	849.3	38	67	0.433
7	1085	38	59	0.356
birch-2
8	73.9	42	62	0.323
9	136.5	39	60	0.35
10	200.7	40	57	0.298
11	408	49	71	0.31
12	588.1	56	80	0.3
13	838.4	50	74	0.324
14	949.9	45	76	0.408
birch-3
15	75.4	47	65	0.277
16	135.1	40	59	0.322
17	201.9	38	58	0.345
18	404.9	42	56	0.25
19	585.1	44	74	0.405
20	765.3	48	70	0.314
21	800.5	43	59	0.271
Elevated CO2, Leaf temperature 26oC
	CO2(out)	Fs	Fm'	(Fm'-Fs)/Fm'
	umol/mol
Birch-1
6	76	49	64	0.234
7	136.5	46	64	0.281
8		47	60
9	408.6	49	73	0.329
10	591.1	54	79	0.316
11	844.2	49	78	0.372
12	1219.6	53	76	0.303
Birch-2
13	72.8	58	68	0.147
14	135	53	67	0.209
15	179.3	47	65	0.277
16		53	69
17	586.5	54	79	0.316
18	839.2	55	82	0.329
19	1179.8	49	77	0.364
Birch-3
20	74.8	44	63	0.302
21	132.6	40	60	0.333
22	179	40	55	0.273
23	406.8	47	67	0.299
24	586	51	74	0.311
25	827.6	49	72	0.319
26	931.5	49	71	0.31
Ambient CO2, Leaf temperature 37oC
	CO2(out)	Fs	Fm'	(Fm'-Fs)/Fm'
	umol/mol
birch-1
36	63.6	42	56	0.25
37	131.5	45	54	0.167
38	196.7	35	57	0.386
39	414	36	65	0.446
40	597.1	42	81	0.481
41	856	58	114	0.491
42	1242.5	50	118	0.576
birch-2
29	63.1	47	62	0.242
30	131.9	42	59	0.288
31	196.5	45	62	0.274
32	414	42	68	0.382
33	597.7	50	89	0.438
34	856.5	47	99	0.525
35	1243.8	49	90	0.456
birch-3
22	62.2	55	71	0.225
23	131.8	51	67	0.239
24	195.5	47	67	0.299
25	414.1	43	74	0.419
26	594.8	46	80	0.425
27	856.9	49	98	0.5
28	1242	50	107	0.533
Elevated CO2, Leaf temperature 37oC
	CO2(out)	Fs	Fm'	(Fm'-Fs)/Fm'
birch-1
43	61.7	36	52	0.308
44	132.3	39	54	0.278
45	198.4	36	55	0.345
46	411.1	36	66	0.455
47	596.2	47	87	0.46
48	854	48	112	0.571
49	1239.2	46	104	0.558
birch-2
15	65.5	38	56	0.321
16	133.2	37	54	0.315
17	195.4	36	60	0.4
18	413.6	37	73	0.493
19	596.3	43	87	0.506
20	856.9	46	117	0.607
21	1241.8	54	133	0.594
birch-3
8	64.8	46	62	0.258
9	132.4	43	70	0.386
10	196.9	45	67	0.328
11	412.5	52	96	0.458
12	596.1	59	127	0.535
13	858.4	67	159	0.579
14	1242.8	65	153	0.575
increased CO2, 17
