# Supplementary material for: CO 2 elevation improves photosynthetic performance in progressive warming environment in white birch seedlings
Source: F1000Res. 2013 Jan 15;2:13. [Version 1] doi: 10.12688/f1000research.2-13.v1 (PMC3869490; doi:10.12688/f1000research.2-13.v1)
Supplement: Temperature data — Air temperature against time [file f1000research-2-1105-s0000.tgz › temperature_data_2_.csv]

Hour	Tair			Hour	Tair
0	10.3333333333			13	24.8		13:00
1	10.45			14	22.725		14:00
2	10.4			15	19.975		15:00
3	10.075			16	19.95		16:00
4	10.25			13	20.075		13:00
5	10.75			14	20.65		14:00
6	11.725			15	20		15:00
7	17.6			16	20.625		16:00
8	21.175			13	19.725		13:00
9	20.625			14	19.825		14:00
10	20.05			15	20.375		15:00
11	20.075			16	20.55		16:00
12	21.75			13	22.1		13:00
13	24.8			14	20.8		14:00
14	22.725			15	20.4		15:00
15	19.975			16	20.3		16:00
16	19.95			13	24.625		13:00
17	20.375			14	24.1		14:00
18	20.425			15	23.525		15:00
19	19.6			16	21.35		16:00
20	14.825			13	22.6		13:00
21	10.8			14	22.7		14:00
22	10.65			15	21.45		15:00
23	10.825			16	19.65		16:00
0	10.85			13	25.125		13:00
1	11			14	24.525		14:00
2	10.8			15	23.9		15:00
3	10.8			16	20.7		16:00
4	10.825			13	22.45		13:00
5	10.85			14	23.2		14:00
6	11.975			15	21.675		15:00
7	16.125			16	20.025		16:00
8	19.575			13	20.275		13:00
9	19.6			14	19.775		14:00
10	19.625			15	20		15:00
11	19.9			16	19.75		16:00
12	20.15			13	25.05		13:00
13	20.075			14	24.65		14:00
14	20.65			15	24.075		15:00
15	20			16	23.025		16:00
16	20.625			13	20.325		13:00
17	21.425			14	20.4		14:00
18	21.375			15	20.35		15:00
19	20.225			16	20.325		16:00
20	14.975			13	24.5		13:00
21	10.825			14	22.25		14:00
22	10.725			15	22.075		15:00
23	10.9			16	21.925		16:00
0	10.8			13	25.85		13:00
1	10.775			14	23.875		14:00
2	10.925			15	22.9		15:00
3	10.7			16	20.075		16:00
4	10.575			13	19.85		13:00
5	10.825			14	20.15		14:00
6	11.775			15	19.975		15:00
7	15.975			16	20.375		16:00
8	19.65			13	27.5		13:00
9	20.05			14	27.2		14:00
10	19.9			15	26.85		15:00
11	20			16	25.575		16:00
12	19.75			13	29.65		13:00
13	19.725			14	28.475		14:00
14	19.825			15	27.85		15:00
15	20.375			16	27.025		16:00
16	20.55			13	23.75		13:00
17	21.125			14	24.3		14:00
18	20.9			15	23.775		15:00
19	19.575			16	22.9		16:00
20	14.325			13	30.025		13:00
21	10.325			14	29.4		14:00
22	10.15			15	28.575		15:00
23	10.475			16	27.575		16:00
0	10.575			13	32.525		13:00
1	10.875			14	32.5		14:00
2	10.825			15	31.825		15:00
3	10.975			16	30.725		16:00
4	10.775			13	25.575		13:00
5	10.925			14	25.775		14:00
6	12.05			15	25.425		15:00
7	16.525			16	25.5		16:00
8	19.825			13	25.075		13:00
9	20.25			14	25.425		14:00
10	20.325			15	25.925		15:00
11	20.05			16	25.45		16:00
12	20.475			13	28.85		13:00
13	22.1			14	29.625		14:00
14	20.8			15	29.55		15:00
15	20.4			16	27.725		16:00
16	20.3			13	29.4		13:00
17	20.075			14	31.1		14:00
18	20.7			15	31.375		15:00
19	20			16	29.125		16:00
20	15.075			13	27.8		13:00
21	10.8			14	28.025		14:00
22	10.6			15	27.55		15:00
23	11.025			16	25.45		16:00
0	10.7			13	25.6		13:00
1	10.725			14	25.15		14:00
2	10.85			15	24.925		15:00
3	11			16	24.925		16:00
4	10.8			13	26.725		13:00
5	10.825			14	27.1		14:00
6	11.825			15	25.25		15:00
7	16.15			16	25.2		16:00
8	19.7			13	29.625		13:00
9	19.975			14	28.975		14:00
10	19.75			15	27.825		15:00
11	20.15			16	26.275		16:00
12	23.05			13	24.85		13:00
13	24.625			14	25.375		14:00
14	24.1			15	25.4		15:00
15	23.525			16	25.475		16:00
16	21.35			13	31.3		13:00
17	20.175			14	30.85		14:00
18	20.825			15	31.025		15:00
19	20.175			16	30.225		16:00
20	14.725			13	27.45		13:00
21	10.675			14	28.425		14:00
22	10.525			15	27.075		15:00
23	10.8			16	25.425		16:00
0	10.85			13	28.375		13:00
1	10.775			14	28.15		14:00
2	10.775			15	26.425		15:00
3	10.725			16	24.8		16:00
4	10.875			13	28.675		13:00
5	10.825			14	29		14:00
6	11.675			15	31.725		15:00
7	16			16	32.275		16:00
8	19.675			13	27.175		13:00
9	20.3			14	30.65		14:00
10	19.825			15	29.825		15:00
11	20.175			16	25.55		16:00
12	20.35			13	24.925		13:00
13	22.6			14	25.05		14:00
14	22.7			15	25.125		15:00
15	21.45			16	25.675		16:00
16	19.65			13	25.2		13:00
17	20.125			14	26.675		14:00
18	21.1			15	27.225		15:00
19	20.025			16	27.4		16:00
20	14.7			13	36.375		13:00
21	11.625			14	37.125		14:00
22	10.3			15	35.975		15:00
23	9.9			16	34.025		16:00
0	9.95			13	35.775		13:00
1	10			14	37.9		14:00
2	9.975			15	38.45		15:00
3	10.025			16	37.3		16:00
4	10.125			13	35.175		13:00
5	10.375			14	36.9		14:00
6	11.675			15	37.4		15:00
7	17.075			16	36.35		16:00
8	20.575			13	34.875		13:00
9	20.5			14	33.05		14:00
10	19.9			15	32.85		15:00
11	20.25			16	30.675		16:00
12	23.675			13	32.7		13:00
13	25.125			14	33.625		14:00
14	24.525			15	31.7		15:00
15	23.9			16	29.475		16:00
16	20.7			13	33.275		13:00
17	20.3			14	33.85		14:00
18	21.25			15	34.1		15:00
19	19.675			16	33.375		16:00
20	15			13	32.375		13:00
21	10.875			14	32.55		14:00
22	10.175			15	32.775		15:00
23	10.625			16	32.425		16:00
0	10.6			13	32.375		13:00
1	10.4			14	32.75		14:00
2	10.35			15	31.95		15:00
3	10.775			16	30.5		16:00
4	10.525			13	25.875		13:00
5	10.9			14	29.2		14:00
6	12.125			15	31.825		15:00
7	16.475			16	28.675		16:00
8	20			13	31.825		13:00
9	19.975			14	31.825		14:00
10	19.875			15	30.95		15:00
11	19.7			16	31.45		16:00
12	20.225			13	33.05		13:00
13	22.45			14	32.95		14:00
14	23.2			15	32.9		15:00
15	21.675			16	32.5		16:00
16	20.025			13	32.65		13:00
17	19.975			14	33.9		14:00
18	20.95			15	33.4		15:00
19	20			16	30.85		16:00
20	14.475			13	25.2		13:00
21	11.35			14	24.875		14:00
22	10.375			15	24.875		15:00
23	10.95			16	25.425		16:00
0	10.75			13	32.85		13:00
1	10.75			14	33.475		14:00
2	10.875			15	33.25		15:00
3	10.725			16	33.225		16:00
4	10.725			13	25.2		13:00
5	10.65			14	24.9		14:00
6	11.975			15	25.025		15:00
7	16.275			16	25.125		16:00
8	19.775			13	25.35		13:00
9	20.025			14	25.15		14:00
10	19.775			15	25.225		15:00
11	20.25			16	25.55		16:00
12	20.4			13	31.625		13:00
13	20.275			14	32.25		14:00
14	19.775			15	33.425		15:00
15	20			16	32.85		16:00
16	19.75			13	33.5		13:00
17	20.85			14	33.475		14:00
18	21.15			15	33.35		15:00
19	19.825			16	32.95		16:00
20	14.55			13	33.375		13:00
21	10.325			14	31.725		14:00
22	10.175			15	30.975		15:00
23	10.6			16	30.2		16:00
0	10.5			13	34.125		13:00
1	10.75			14	34.15		14:00
2	10.5			15	33.4		15:00
3	10.775			16	32.975		16:00
4	10.65			13	33.475		13:00
5	10.75			14	33.65		14:00
6	12.25			15	33.4		15:00
7	16.625			16	32.575		16:00
8	19.8			13	33.05		13:00
9	20.1			14	32.95		14:00
10	19.425			15	32.85		15:00
11	20.1			16	32.45		16:00
12	22.725			13	25.225		13:00
13	25.05			14	25.225		14:00
14	24.65			15	25.325		15:00
15	24.075			16	25.575		16:00
16	23.025			13	30.875		13:00
17	21.6			14	31.65		14:00
18	20.075			15	30.4		15:00
19	20.175			16	28.875		16:00
20	15			13	32.925		13:00
21	11.025			14	32.65		14:00
22	10.125			15	32.425		15:00
23	10			16	32.25		16:00
0	9.975			13	32.95		13:00
1	10.9			14	33.15		14:00
2	9.975			15	33.45		15:00
3	10.225			16	32.625		16:00
4	10.575			13	32.3		13:00
5	10.175			14	33.15		14:00
6	12.475			15	32.675		15:00
7	17.35			16	31.8		16:00
8	21.025			13	32.4		13:00
9	20.6			14	32.25		14:00
10	19.675			15	31.9		15:00
11	19.575			16	31.9		16:00
12	20.125			13	32.575		13:00
13	20.325			14	32.6		14:00
14	20.4			15	32.3		15:00
15	20.35			16	32.225		16:00
16	20.325			13	32.35		13:00
17	20.95			14	32.75		14:00
18	20.75			15	32.45		15:00
19	19.55			16	31.2		16:00
20	14.65			13	30.175		13:00
21	10.55			14	31.075		14:00
22	10.05			15	31.575		15:00
23	10.375			16	31.95		16:00
0	10.85			13	32.15		13:00
1	10.35			14	33.35		14:00
2	10.45			15	33.725		15:00
3	10.55			16	33.75		16:00
4	10.625			13	31.375		13:00
5	10.85			14	32.6		14:00
6	12.225			15	33.55		15:00
7	16.95			16	33.4		16:00
8	20.125			13	35		13:00
9	20.05			14	35.825		14:00
10	20.1			15	35.275		15:00
11	22.25			16	34.25		16:00
12	24.65			13	22.25		13:00
13	24.5			14	23.975		14:00
14	22.25			15	24.675		15:00
15	22.075			16	22.05		16:00
16	21.925			13	24.4		13:00
17	21.8			14	25.2		14:00
18	19.75			15	23.675		15:00
19	19.625			16	26.35		16:00
20	14.775			13	22.175		13:00
21	10.675			14	21.375		14:00
22	10.85			15	21.2		15:00
23	10.625			16	21.475		16:00
0	10.65			13	34.025		13:00
1	10.85			14	34.9		14:00
2	11.025			15	34.25		15:00
3	10.775			16	34.1		16:00
4	10.925			13	38.9		13:00
5	10.975			14	40.75		14:00
6	12.2			15	41.925		15:00
7	16.725			16	41.7		16:00
8	20.075			13	34.7		13:00
9	20.2			14	34.75		14:00
10	19.875			15	37.675		15:00
11	20.8			16	37.675		16:00
12	23.925			13	34.5		13:00
13	25.85			14	37.25		14:00
14	23.875			15	39.125		15:00
15	22.9			16	38.675		16:00
16	20.075			13	34.95		13:00
17	19.525			14	35.675		14:00
18	20.725			15	38.2		15:00
19	19.675			16	38.05		16:00
20	14.45			13	32.975		13:00
21	11.525			14	35.775		14:00
22	10.6			15	35.725		15:00
23	9.775			16	35.95		16:00
0	10.075			13	32.425		13:00
1	10.025			14	33.675		14:00
2	10			15	33.9		15:00
3	10.25			16	33.7		16:00
4	10			13	30.175		13:00
5	10.05			14	28.35		14:00
6	11.775			15	25.525		15:00
7	17.15			16	24.525		16:00
8	21.1			13	30.825		13:00
9	20.525			14	31.125		14:00
10	20			15	31.175		15:00
11	20.35			16	31.475		16:00
12	20.15			13	33.1		13:00
13	19.85			14	33.35		14:00
14	20.15			15	33.45		15:00
15	19.975			16	34.825		16:00
16	20.375			13	34.125		13:00
17	20.625			14	35.35		14:00
18	21			15	35.725		15:00
19	19.95			16	35.025		16:00
20	15.9			13	34.975		13:00
21	14.4			14	35.225		14:00
22	13.3			15	37.525		15:00
23	12.1			16	38.225		16:00
0	11.375			13	37.975		13:00
1	11			14	40.5		14:00
2	10.65			15	41.75		15:00
3	10.425			16	42.075		16:00
4	10.05			13	38.825		13:00
5	10.05			14	40.65		14:00
6	11.875			15	41.75		15:00
7	17.175			16	40.475		16:00
8	20.575			13	39.05		13:00
9	20.625			14	41.125		14:00
10	20.575			15	42.225		15:00
11	24.775			16	41.975		16:00
12	26.85			13	42.375		13:00
13	27.5			14	44		14:00
14	27.2			15	44.8		15:00
15	26.85			16	44.7		16:00
16	25.575			13	29.175		13:00
17	23.625			14	26.8		14:00
18	21.25			15	25.2		15:00
19	19.6			16	28.95		16:00
20	16.75			13	37.075		13:00
21	15.225			14	39.775		14:00
22	13.725			15	39.3		15:00
23	12.45			16	40.5		16:00
0	11.7			13	28.5		13:00
1	11.225			14	28.9		14:00
2	10.675			15	24.325		15:00
3	10.775			16	24.175		16:00
4	10.7			13	38.45		13:00
5	10.375			14	37.175		14:00
6	11.325			15	39.925		15:00
7	17.15			16	36.25		16:00
8	20.85			13	37.125		13:00
9	20.375			14	40.225		14:00
10	24.25			15	41.15		15:00
11	27.1			16	41.125		16:00
12	28.2			13	39.375		13:00
13	29.65			14	41.2		14:00
14	28.475			15	41.925		15:00
15	27.85			16	41.6		16:00
16	27.025			13	36.95		13:00
17	23.975			14	39.075		14:00
18	22.225			15	40.175		15:00
19	20.375			16	40.225		16:00
20	18.15			13	37.1		13:00
21	15.85			14	38.125		14:00
22	14.15			15	39.85		15:00
23	13.225			16	40.875		16:00
0	13.475			13	34.05		13:00
1	13.15			14	33.525		14:00
2	12.675			15	33.075		15:00
3	12.475			16	33.05		16:00
4	12.55			13	34.5		13:00
5	12.3			14	34.8		14:00
6	12.7			15	34.275		15:00
7	16.775			16	34.375		16:00
8	20.625			13	31.925		13:00
9	20			14	32.15		14:00
10	20.5			15	32.8		15:00
11	22.25			16	33.35		16:00
12	23.7			13	29.725		13:00
13	23.75			14	30.4		14:00
14	24.3			15	29.7		15:00
15	23.775			16	28.775		16:00
16	22.9			13	26.975		13:00
17	22.375			14	29.325		14:00
18	20.425			15	30.5		15:00
19	20.025			16	30.5		16:00
20	17.95			13	33.175		13:00
21	16.225			14	35.875		14:00
22	14.8			15	36.85		15:00
23	14.05			16	36.65		16:00
0	13.55			13	33.15		13:00
1	13.125			14	34.1		14:00
2	12.9			15	31.15		15:00
3	12.6			16	26.925		16:00
4	12.075			13	36.425		13:00
5	11.975			14	36.55		14:00
6	12.4			15	36.325		15:00
7	17.025			16	34.5		16:00
8	20.65			13	38.05		13:00
9	20.525			14	39.925		14:00
10	19.95			15	39.35		15:00
11	21.475			16	39.95		16:00
12	27.7			13	33.95		13:00
13	30.025			14	34.7		14:00
14	29.4			15	36.2		15:00
15	28.575			16	37.975		16:00
16	27.575			13	36.15		13:00
17	26.625			14	37.475		14:00
18	25.625			15	37.725		15:00
19	26.325			16	36.725		16:00
20	25.975			13	37.1		13:00
21	25.75			14	35.575		14:00
22	23.5			15	35.6		15:00
23	17.675			16	35.075		16:00
0	15.05			13	35.525		13:00
1	13.3			14	36.425		14:00
2	12.375			15	36.625		15:00
3	11.85			16	36.3		16:00
4	12.4			13	36.175		13:00
5	19.475			14	37.375		14:00
6	25.225			15	39.2		15:00
7	25.225			16	39.2		16:00
8	25.1			13	40.3		13:00
9	24.925			14	42.1		14:00
10	26.825			15	42.95		15:00
11	29.825			16	40.975		16:00
12	31.45			13	33.875		13:00
13	32.525			14	31.725		14:00
14	32.5			15	33.05		15:00
15	31.825			16	34.65		16:00
16	30.725			13	32.025		13:00
17	28.7			14	30.775		14:00
18	25.925			15	23.825		15:00
19	25.05			16	25.875		16:00
20	25.725			13	27.9		13:00
21	25.575			14	28.75		14:00
22	23.875			15	31.9		15:00
23	19.15			16	33.8		16:00
0	16.675			15.5714285714	30		13:00
1	15.4			15.8095238095	31.5		14:00
2	14.625			16.0476190476	27.95		15:00
3	14.425			14	26.6		16:00
4	14.85			15	28.25		13:00
5	18.875			16	26.55		14:00
6	25.05			13	22.3		15:00
7	25.55			14	25.875		16:00
8	25.55			15	28.35		13:00
9	25.2			16	28.025		14:00
10	25.425			13	34.125		15:00
11	24.825			14	33.9		16:00
12	25.525			15	33.4		13:00
13	25.575			16	28.55		14:00
14	25.775			13	28.95		15:00
15	25.425			14	35.275		16:00
16	25.5			15	34.95		13:00
17	25.7			16	33.3		14:00
18	26.35			13	38.675		15:00
19	26.75			14	40.4		16:00
20	26			15	42.95		13:00
21	25.725			16	40.575		14:00
22	23.725			14	42.9		15:00
23	19.6			15	42.95		16:00
0	17.2			16	40.975		13:00
1	16.025			13	37.85		14:00
2	15.525			14	40.5		15:00
3	15.2			15	41.45		16:00
4	14.9			16	39.95		13:00
5	19.1			13	36.65		14:00
6	25.125			14	38.775		15:00
7	25.525			15	39.075		16:00
8	25.475			16	38.675		13:00
9	25.55			13	37.45		14:00
10	25.175			14	40.7		15:00
11	25.35			15	41.05		16:00
12	25.05			16	33.625		13:00
13	25.075			13	39.325		14:00
14	25.425			14	37.85		15:00
15	25.925			15	30.325		16:00
16	25.45			16	27.65		13:00
17	25.425			13	34.85		14:00
18	25.6			14	37.275		15:00
19	25.35			15	37.55		16:00
20	25.175			16	36.55		13:00
21	25.2			13	38.675		14:00
22	24.025			14	40.825		15:00
23	21.025			15	41.35		16:00
0	18.45			16	41.6		13:00
1	17.425			13	32.1		14:00
2	17			14	35.2		15:00
3	16.65			15	31.225		16:00
4	17.25			16	31.05		13:00
5	19.675			13	33.575		14:00
6	25.075			14	34.55		15:00
7	25.375			15	34.075		16:00
8	25.05			16	34.1		13:00
9	27.1			13	25.65		14:00
10	29.475			14	23.125		15:00
11	29.375			15	23.65		16:00
12	28.725			16	24		13:00
13	28.85			13	26.575		14:00
14	29.625			14	29.525		15:00
15	29.55			15	30.875		16:00
16	27.725			16	30.975		13:00
17	27.4			13	40.225		14:00
18	26.55			14	40.675		15:00
19	26.6			15	42.775		16:00
20	25.5			16	32.725		13:00
21	25.4			13	40.4		14:00
22	24.15			14	43.225		15:00
23	21.125			15	43.75		16:00
0	19.65			16	43.3		13:00
1	17.225			13	41.025		14:00
2	15.475			14	38.05		15:00
3	14.725			15	33.55		16:00
4	14.5			16	31.075		13:00
5	19.425			13	35.475		14:00
6	25.525			14	37.225		15:00
7	25.3			15	38.1		16:00
8	25.225			16	37.35		13:00
9	25.075			13	38.525		14:00
10	24.775			14	41.95		15:00
11	27.325			15	43.925		16:00
12	28.525			16	43.625		13:00
13	29.4			13	39.1		14:00
14	31.1			14	41.225		15:00
15	31.375			15	42.175		16:00
16	29.125			16	42.075		13:00
17	26.025			13	40.325		14:00
18	26.725			14	42.325		15:00
19	26.175			15	42.925		16:00
20	25.35			16	43.15		13:00
21	25.325			13	42.725		14:00
22	23.95			14	43.3		15:00
23	22.15			15	41.6		16:00
0	19.025			16	40.85		13:00
1	17.15			13	33.175		14:00
2	16.425			14	38.85		15:00
3	16.025			15	35.8		16:00
4	15.825			16	27.725		13:00
5	19.25			13	29.575		14:00
6	25.4			14	29.25		15:00
7	25.375			15	30.125		16:00
8	25.275			16	32.675		13:00
9	26.25			13	37.875		14:00
10	31.75			14	40.725		15:00
11	32.375			15	38.4		16:00
12	28.65			16	40.2		13:00
13	27.8			13	41.175		14:00
14	28.025			14	39		15:00
15	27.55			15	38.175		16:00
16	25.45			16	41.325		13:00
17	24.35			13	39		14:00
18	24.825			14	40.675		15:00
19	25.525			15	41.975		16:00
20	25.3			16	40.525		13:00
21	25.1			13	36.55		14:00
22	23.05			14	39.225		15:00
23	17.2			15	37.2		16:00
0	14.7			16	37.15		13:00
1	12.65			13	40.775		14:00
2	11.225			14	41.275		15:00
3	10.55			15	41.95		16:00
4	11.9			16	39.9		13:00
5	18.625			13	40.275		14:00
6	24.875			14	41.5		15:00
7	25.2			15	41.025		16:00
8	25.35			16	42.525		13:00
9	24.775			13	38.875		14:00
10	25.075			14	31		15:00
11	26.025			15	33.875		16:00
12	25.25			16	34.575		13:00
13	25.6			13	39.975		14:00
14	25.15			14	41.1		15:00
15	24.925			15	41.075		16:00
16	24.925			16	40.525		13:00
17	25.575			13	28.35		14:00
18	25.975			14	28.7		15:00
19	26.05			15	27.65		16:00
20	26.25			16	28.675		13:00
21	25.7			13	29.875		14:00
22	24.725			14	30.25		15:00
23	19.975			15	31.725		16:00
0	16.375			16	31.425		13:00
1	15.025			13	30.725		14:00
2	14.625			14	31.2		15:00
3	14.375			15	35.075		16:00
4	14.175			16	37.6		13:00
5	19.675			13	27.925		14:00
6	25.725			14	31.2		15:00
7	25.725			15	33.05		16:00
8	25.325			16	34.15		13:00
9	24.925			13	39.525		14:00
10	24.625			14	40.225		15:00
11	25.525			15	41.125		16:00
12	26.65			16	39.825		13:00
13	26.725			13	40.575		14:00
14	27.1			14	39.475		15:00
15	25.25			15	41.8		16:00
16	25.2			16	40.775		13:00
17	26.15			13	42.8		14:00
18	26.45			14	40.95		15:00
19	25.875			15	41.3		16:00
20	25.95			16	38.8		13:00
21	25.825			13	38.65		14:00
22	23.75			14	41.275		15:00
23	17.325			15	43.775		16:00
0	14.225			16	43.15		13:00
1	12.8			13	41.625		14:00
2	11.8			14	43.1		15:00
3	11.175			15	43.45		16:00
4	12.175			16	43.35		13:00
5	19.975			13	40.75		14:00
6	25.475			14	41.975		15:00
7	25.425			15	42.35		16:00
8	25.25			16	41.725		13:00
9	24.575			13	42.575		14:00
10	25.65			14	41.275		15:00
11	28			15	41.3		16:00
12	29.125			16	34.75		13:00
13	29.625			13	37.075		14:00
14	28.975			14	38.675		15:00
15	27.825			15	41.4		16:00
16	26.275			16	42.375		13:00
17	24.725			13	38.15		14:00
18	25.225			14	40.65		15:00
19	26			15	40.625		16:00
20	25.85			16	40.2		13:00
21	25.475			13	38.725		14:00
22	23.4			14	39.7		15:00
23	18.725			15	40.4		16:00
0	16.125			16	39.125		13:00
1	14.725			13	40.875		14:00
2	14.4			14	42		15:00
3	13.875			15	42.2		16:00
4	13.7			16	42.15		13:00
5	19.45			13	42.425		14:00
6	25.35			14	44.2		15:00
7	25.8			15	44.425		16:00
8	25.225			16	43.7		13:00
9	25.15
10	24.95
11	24.725
12	24.975
13	24.85
14	25.375
15	25.4
16	25.475
17	25.625
18	25.65
19	25.325
20	25.15
21	25
22	23.175
23	16
0	11.4
1	10.1
2	10.175
3	10.05
4	12.1
5	19.85
6	25.5
7	25.625
8	25.2
9	24.625
10	25.125
11	28.3
12	30.575
13	31.3
14	30.85
15	31.025
16	30.225
17	28.8
18	25.875
19	25.775
20	26.1
21	25.925
22	24.275
23	17.95
0	15.15
1	14.2
2	13.625
3	12.375
4	12.4
5	19.75
6	25.475
7	25.725
8	25.225
9	25
10	25.5
11	28.575
12	29.975
13	27.45
14	28.425
15	27.075
16	25.425
17	24.55
18	25.1
19	26.15
20	25.7
21	25.575
22	23.45
23	16.6
0	12.725
1	11.025
2	10.2
3	10.2
4	12.075
5	19.75
6	25.25
7	25.9
8	25.075
9	24.975
10	25.8
11	28.025
12	28.5
13	28.375
14	28.15
15	26.425
16	24.8
17	24.85
18	25.45
19	25.375
20	25.325
21	25.425
22	23.25
23	18.875
0	16.6
1	15.075
2	14.2
3	13.425
4	13.125
5	19.625
6	25.325
7	25.725
8	25.25
9	24.95
10	24.825
11	25.275
12	26.075
13	28.675
14	29
15	31.725
16	32.275
17	29.075
18	26.5
19	24.525
20	25.3
21	25.575
22	24.175
23	19.275
0	15.925
1	14.375
2	13.5
3	12.725
4	12.9
5	19.275
6	26.35
7	25.95
8	25
9	24.825
10	24.9
11	25.55
12	26.1
13	27.175
14	30.65
15	29.825
16	25.55
17	25.225
18	24.95
19	25.075
20	25.35
21	25.375
22	23.775
23	16.825
0	13.925
1	13.05
2	12.425
3	11.725
4	12.425
5	19.325
6	25.85
7	25.9
8	25.35
9	24.95
10	24.4
11	24.875
12	25.05
13	24.925
14	25.05
15	25.125
16	25.675
17	26.1
18	26.05
19	24.85
20	24.9
21	24.975
22	23.275
23	16.7
0	13.125
1	11.575
2	10.85
3	10.25
4	12.15
5	19.2
6	25.65
7	25.45
8	25.2
9	25.025
10	24.975
11	24.45
12	24.7
13	25.2
14	26.675
15	27.225
16	27.4
17	25.9
18	25.9
19	25.175
20	25.5
21	25.3
22	23.25
23	16.475
0	12.925
1	11.5
2	10.55
3	10.05
4	12.2
5	19.625
6	25.975
7	25.875
8	25.075
9	25
10	25.6
11	29.55
12	33.95
13	36.375
14	37.125
15	35.975
16	34.025
17	31.7
18	28.05
19	24.35
20	25.125
21	25.275
22	23.75
23	19.325
0	14.175
1	11.575
2	10.3
3	10.05
4	12.05
5	19.275
6	25.075
7	26.05
8	25.8
9	25.125
10	24.975
11	26.6
12	31.225
13	35.775
14	37.9
15	38.45
16	37.3
17	35.825
18	33.625
19	29.8
20	24.65
21	24.7
22	23.225
23	17.175
0	14.525
1	12.825
2	11.7
3	11.125
4	12.2
5	19.325
6	25.325
7	26.15
8	25.475
9	24.825
10	25.025
11	26.575
12	31.525
13	35.175
14	36.9
15	37.4
16	36.35
17	34.925
18	33.425
19	29.85
20	25.025
21	24.875
22	23.7
23	17.35
0	14.125
1	12.525
2	11.475
3	10.475
4	12.2
5	19.5
6	25.375
7	26.475
8	25.6
9	24.875
10	25.525
11	29.75
12	34.825
13	34.875
14	33.05
15	32.85
16	30.675
17	29.95
18	29.85
19	27.3
20	24.675
21	24.45
22	23.4
23	18.15
0	16.025
1	17.55
2	16.8
3	14.1
4	13.575
5	19.125
6	25.3
7	26.225
8	25.525
9	24.75
10	25.125
11	25.425
12	29.05
13	32.7
14	33.625
15	31.7
16	29.475
17	27.55
18	30.2
19	31.775
20	28.325
21	25.8
22	23.65
23	20.25
0	17.3
1	15.975
2	15.4
3	14.6
4	14.275
5	19.425
6	25.35
7	26.125
8	25.75
9	25.025
10	27.275
11	32
12	33.35
13	33.275
14	33.85
15	34.1
16	33.375
17	32.275
18	31.825
19	30.875
20	29.35
21	27.525
22	24.2
23	22.15
0	19.05
1	17.575
2	16.65
3	16.425
4	18.2
5	19.6
6	25.175
7	26.15
8	26.425
9	25.175
10	28.75
11	32.025
12	32.425
13	32.375
14	32.55
15	32.775
16	32.425
17	30.8
18	29.925
19	28.35
20	26.35
21	25.025
22	23.775
23	19.725
0	17.55
1	16.4
2	15.875
3	16
4	15.95
5	19.225
6	25.725
7	26.225
8	25.775
9	24.775
10	26.425
11	31.625
12	32.1
13	32.375
14	32.75
15	31.95
16	30.5
17	29.8
18	29.375
19	27.5
20	25.575
21	24.8
22	23.675
23	18.9
0	17.25
1	16.3
2	15.775
3	15.525
4	15.475
5	19.2
6	25.575
7	26.25
8	25.625
9	25.175
10	24.975
11	26.375
12	26.025
13	25.875
14	29.2
15	31.825
16	28.675
17	31.575
18	29.75
19	27.9
20	24.625
21	25.025
22	23.25
23	19.45
0	18.3
1	15.4
2	14.5
3	15.025
4	15.45
5	19.5
6	25.625
7	26.175
8	26.1
9	25.3
10	25.775
11	30.9
12	32.3
13	31.825
14	31.825
15	30.95
16	31.45
17	30.975
18	30.225
19	28.825
20	28.775
21	26.875
22	23.7
23	21.325
0	17.875
1	16.35
2	14.375
3	15.225
4	15.475
5	18.95
6	25.55
7	26.25
8	25.725
9	24.65
10	26.2
11	31.8
12	32.425
13	33.05
14	32.95
15	32.9
16	32.5
17	32.6
18	31.075
19	27.55
20	25.2
21	24.825
22	24.35
23	21.8
0	17.975
1	16.25
2	15.45
3	14.8
4	14.375
5	19.125
6	25.65
7	25.925
8	25.325
9	25.1
10	24.575
11	26.275
12	29.325
13	32.65
14	33.9
15	33.4
16	30.85
17	28.475
18	27.85
19	24.875
20	25.1
21	25.225
22	23.725
23	19.7
0	15.15
1	14.025
2	13.275
3	12.725
4	13.15
5	19.2
6	25.675
7	25.9
8	25.475
9	25.125
10	25.125
11	25.275
12	24.925
13	25.2
14	24.875
15	24.875
16	25.425
17	25.425
18	25.175
19	25.4
20	24.825
21	25.025
22	23.6
23	18.975
0	18.9
1	15.85
2	13.825
3	12.5
4	12.675
5	19.3
6	25.6
7	26.075
8	25.65
9	24.575
10	25.925
11	30.325
12	32.85
13	32.85
14	33.475
15	33.25
16	33.225
17	33.075
18	32
19	28.95
20	25.175
21	24.525
22	23.075
23	19.25
0	17.6
1	18.55
2	16.975
3	15.15
4	14.875
5	19.025
6	25.325
7	25.725
8	25.575
9	25.2
10	25.6
11	25.35
12	25.175
13	25.2
14	24.9
15	25.025
16	25.125
17	25.45
18	25.425
19	25.25
20	25.15
21	24.825
22	23
23	18.625
0	17.5
1	18.2
2	18.025
3	18.3
4	18.85
5	20.325
6	25.3
7	25.8
8	25.575
9	25.225
10	25.325
11	25.1
12	25.35
13	25.35
14	25.15
15	25.225
16	25.55
17	25.425
18	25.2
19	25.175
20	24.7
21	24.725
22	23
23	17.525
0	17.325
1	16.425
2	14.15
3	15.95
4	16.3
5	19.275
6	25.45
7	25.775
8	25.35
9	25.475
10	25.325
11	28.325
12	26.275
13	31.625
14	32.25
15	33.425
16	32.85
17	32.4
18	30.05
19	29.325
20	28.475
21	25.45
22	23.075
23	19.275
0	16.775
1	15.525
2	15.175
3	14.45
4	13.875
5	19.25
6	25.675
7	26.025
8	25.55
9	24.9
10	25.9
11	30.625
12	32.875
13	33.5
14	33.475
15	33.35
16	32.95
17	32.65
18	31.7
19	30.2
20	27.775
21	24.725
22	24
23	19.425
0	16.825
1	15.55
2	14.6
3	15.775
4	16.6
5	19.425
6	26.025
7	26.525
8	25.5
9	25.1
10	28.175
11	32.225
12	32.475
13	33.375
14	31.725
15	30.975
16	30.2
17	30.675
18	30.825
19	29.425
20	26.85
21	24.975
22	23.35
23	20.575
0	17.55
1	15.65
2	14.875
3	15.3
4	17.975
5	19.725
6	25.575
7	26.1
8	25.775
9	25.45
10	25.25
11	25.325
12	29.1
13	34.125
14	34.15
15	33.4
16	32.975
17	32.675
18	31.35
19	30.725
20	28.3
21	24.575
22	23.625
23	20.575
0	17
1	15.2
2	16.1
3	16.7
4	14.875
5	18.975
6	26
7	26
8	25.9
9	25.225
10	26.925
11	31.725
12	32.9
13	33.475
14	33.65
15	33.4
16	32.575
17	32.35
18	31.6
19	30.5
20	27.25
21	24.65
22	23.05
23	18.8
0	16.725
1	15.25
2	15.825
3	15.95
4	13.5
5	19.225
6	26.025
7	25.925
8	25.65
9	24.7
10	26.6
11	31.25
12	33.325
13	33.05
14	32.95
15	32.85
16	32.45
17	32.5
18	32.4
19	30.175
20	25.95
21	24.65
22	23.3
23	20.475
0	19.5
1	16.825
2	14.775
3	14.9
4	15.5
5	19.05
6	25.975
7	25.85
8	25.6
9	25.15
10	25.075
11	25.275
12	25.025
13	25.225
14	25.225
15	25.325
16	25.575
17	25.95
18	29.275
19	26.95
20	25
21	24.75
22	23.275
23	20.875
0	19.325
1	15.575
2	15.175
3	14.825
4	15.1
5	19.125
6	25.5
7	25.775
8	25.225
9	24.775
10	24.95
11	28.575
12	30.175
13	30.875
14	31.65
15	30.4
16	28.875
17	27.325
18	27.775
19	28.5
20	26.575
21	25.15
22	23.6
23	18.975
0	17
1	15.875
2	14.775
3	14
4	13.825
5	19.575
6	26.1
7	26.025
8	25.9
9	24.2
10	27.5
11	31.75
12	31.975
13	32.925
14	32.65
15	32.425
16	32.25
17	32.075
18	31.375
19	30.475
20	27.55
21	24.825
22	23.725
23	19.375
0	16.95
1	15.625
2	16.975
3	15.4
4	13.75
5	19.4
6	26.225
7	25.825
8	25.475
9	24.725
10	27.2
11	31.575
12	32.575
13	32.95
14	33.15
15	33.45
16	32.625
17	32.15
18	31.8
19	29.975
20	28.85
21	24.65
22	22.9
23	19.7
0	17.45
1	16.425
2	16.1
3	17.225
4	14.425
5	16.475
6	19.35
7	21.475
8	23.75
9	25.25
10	28.675
11	31.65
12	30.7
13	32.3
14	33.15
15	32.675
16	31.8
17	31.525
18	30.6
19	30.125
20	27.6
21	24.175
22	22.975
23	18.925
0	16.05
1	14.625
2	13.75
3	12.9
4	14.8
5	16.1
6	17.425
7	19.525
8	20.8
9	23.5
10	28.95
11	31.975
12	32.55
13	32.4
14	32.25
15	31.9
16	31.9
17	30.35
18	30.5
19	31.025
20	28.925
21	25.775
22	23.075
23	19.75
0	17.425
1	15.925
2	14.85
3	14.025
4	13.55
5	16.425
6	19.65
7	19.85
8	19.85
9	23.375
10	28.4
11	32.425
12	32.45
13	32.575
14	32.6
15	32.3
16	32.225
17	32.3
18	32.525
19	31.525
20	28.4
21	24.7
22	23.025
23	19.8
0	16.85
1	15.375
2	16.25
3	17.325
4	14.3
5	15.85
6	18.05
7	19.6
8	21.475
9	24.95
10	29.3
11	32.3
12	32.75
13	32.35
14	32.75
15	32.45
16	31.2
17	30.475
18	30.15
19	28.725
20	28.55
21	25.35
22	23.75
23	21.025
0	17.775
1	16.05
2	15.325
3	17.075
4	15.775
5	17.425
6	20
7	21.875
8	24.7
9	26.525
10	28.475
11	30.75
12	30.65
13	30.175
14	31.075
15	31.575
16	31.95
17	32.25
18	31.925
19	30.75
20	29.75
21	27.025
22	24.95
23	21.95
0	18.325
1	16.825
2	17.625
3	16.95
4	14.75
5	17
6	19.575
7	21.625
8	25.175
9	27.25
10	30.7
11	32.525
12	32.625
13	32.15
14	33.35
15	33.725
16	33.75
17	32.9
18	30.425
19	28.8
20	29.7
21	30.05
22	27.875
23	23.05
0	18.2
1	16.525
2	15.5
3	15.075
4	14.975
5	17.225
6	20.975
7	22.425
8	23.85
9	26
10	28.4
11	31.375
12	31.5
13	31.375
14	32.6
15	33.55
16	33.4
17	34.025
18	34.875
19	35.425
20	32.2
21	26.85
22	23.95
23	21.8
0	18.3
1	16.15
2	14.9
3	16.725
4	16.7
5	17.4
6	20.65
7	22.075
8	23.4
9	24.65
10	29.3
11	31.65
12	32.7
13	35
14	35.825
15	35.275
16	34.25
17	33.725
18	31.925
19	29.575
20	27.45
21	23.625
22	21.775
23	19.55
0	17.175
1	16.6
2	18
3	17.4
4	15.4
5	17.325
6	20.65
7	22.15
8	23.375
9	23.625
10	23.025
11	22.775
12	22.45
13	22.25
14	23.975
15	24.675
16	22.05
17	21.9
18	21.875
19	22.05
20	22.55
21	21.9
22	20.225
23	17.725
0	16.8
9	22.5
10	23.075
11	24.2
12	25.575
13	24.4
14	25.2
15	23.675
16	26.35
17	27.95
18	26.8
19	26.4
20	23.225
21	22.325
22	21.225
23	19.35
0	18.725
1	15.65
2	14.675
3	15.175
4	15.675
5	17.475
6	21.35
7	23.3
8	22.8
9	21.975
10	21.85
11	22.05
12	22.425
13	22.175
14	21.375
15	21.2
16	21.475
17	22.1
18	23.075
19	22.9
20	21.875
21	21.675
22	20.25
23	17.375
0	15.95
1	16.3
2	16.975
3	14.675
4	15
5	16.625
6	19.45
7	20.875
8	22.775
9	23.1
10	23.475
11	26.75
12	31.45
13	34.025
14	34.9
15	34.25
16	34.1
17	34.25
18	34.275
19	31.875
20	28.975
21	25.925
22	23.35
23	20.95
0	17.525
1	17.15
2	16.375
3	14.4
4	14.675
5	16.625
6	19.625
7	21.675
8	23.45
9	24.95
10	29.85
11	31.85
12	35.025
13	38.9
14	40.75
15	41.925
16	41.7
17	39.475
18	37.525
19	36.075
20	33.9
21	29.875
22	27.475
23	24.425
0	19.55
1	17.6
2	16.575
3	15.55
4	15.4
5	18.25
6	23.325
7	22.675
8	22.35
9	23.3
10	28.85
11	32.45
12	34.15
13	34.7
14	34.75
15	37.675
16	37.675
17	37.125
18	35.85
19	34.425
20	33.025
21	29.325
22	25.225
23	22.575
0	19.15
1	17.325
2	15.975
3	14.925
4	16.475
5	18.525
6	22.675
7	22.675
8	23.275
9	25.975
10	31.025
11	32.275
12	33.975
13	34.5
14	37.25
15	39.125
16	38.675
17	37.45
18	35
19	34.525
20	32.8
21	27.925
22	24.9
23	22.55
0	19.05
1	17.45
2	16.8
3	17.6
4	15.825
5	17.7
6	22.725
7	23
8	23.6
9	25.525
10	30.625
11	30.475
12	30.925
13	34.95
14	35.675
15	38.2
16	38.05
17	35.975
18	35.05
19	35.45
20	31.975
21	28.7
22	25.575
23	21.975
0	18.4
1	16.95
2	16.525
3	15.75
4	16.4
5	21.075
6	22.8
7	21.975
8	22.6
9	23.95
10	26.625
11	29.075
12	30.525
13	32.975
14	35.775
15	35.725
16	35.95
17	35.175
18	34.775
19	28.825
20	26.125
21	25.35
22	24.625
23	23.475
0	19.45
1	17.175
2	16.55
3	15.8
4	15.775
5	18.15
6	23.075
7	23.675
8	23.425
9	23.25
10	25.75
11	31.525
12	31.475
13	32.425
14	33.675
15	33.9
16	33.7
17	31.3
18	28.3
19	28.075
20	28.025
21	28.3
22	27.275
23	23.55
0	20
1	19.075
2	18.1
3	17.25
4	16.975
5	21.25
6	23.55
7	23.225
8	22.7
9	24.65
10	29.65
11	31.125
12	31.7
13	30.175
14	28.35
15	25.525
16	24.525
17	24.175
18	26.225
19	25.25
20	23.675
21	22.525
22	21.675
23	19.375
0	17.25
1	17.875
2	17
3	14.775
4	14.525
5	17.35
6	22.425
7	22.7
8	22.525
9	22.45
10	22.375
11	22.225
12	27.525
13	30.825
14	31.125
15	31.175
16	31.475
17	34.35
18	34.175
19	30.825
20	27.65
21	24.775
22	22.35
23	20.825
0	18.975
1	15.125
2	14.475
3	14.975
4	14.95
5	17.525
6	22.825
7	22.65
8	22.4
9	22.7
10	26.125
11	32
12	32.65
13	33.1
14	33.35
15	33.45
16	34.825
17	35.35
18	33.275
19	33.4
20	29.7
21	26.3
22	23.15
23	21.3
0	19
1	18.425
2	15.225
3	14.6
4	15.25
5	17.4
6	22.35
7	22.675
8	22.9
9	23.875
10	27.675
11	31.475
12	31.425
13	34.125
14	35.35
15	35.725
16	35.025
17	34.525
18	33.425
19	30.5
20	26.925
21	24.05
22	22.175
23	20.275
0	17.5
1	16.8
2	13.9
3	14.275
4	14.5
5	17.175
6	22.625
7	22.725
8	21.925
9	22
10	25.85
11	31.975
12	34.175
13	34.975
14	35.225
[truncated: 1,919 more rows]
